# Supplementary material for: Kinetic regulation of kinesin’s two motor domains coordinates its stepping along microtubules
Source: eLife. 2025 Apr 17;14:RP106228. doi: 10.7554/eLife.106228 (PMC12005725; doi:10.7554/eLife.106228)
Supplement: Figure 1—source data 2. [file elife-106228-fig1-data2.zip]

Archive with 6 entries (6 files):
- Fig1D-source2-WT.jpg
- __MACOSX/._Fig1D-source2-WT.jpg
- Fig1D-source2-front.jpg
- __MACOSX/._Fig1D-source2-front.jpg
- Fig1D-source2-rear.jpg
- __MACOSX/._Fig1D-source2-rear.jpg
